# Supplementary material for: Five EMT‐related genes signature predicts overall survival and immune environment in microsatellite instability‐high gastric cancer
Source: Cancer Med. 2022 Jul 4;12(2):2075–88. doi: 10.1002/cam4.4975 (PMC9883573; doi:10.1002/cam4.4975)
Supplement: Supplementary file 6 — Table S2 [file CAM4-12-2075-s002.xlsx]

## Sheet: Sheet1
coefficient（coef） exp(coef) se(coef) z Pr(>|z|)
CALU -0.08624808 0.9173666 0.8005849 -0.1077313 0.9142088
PCOLCE2 0.55736195 1.7460602 0.7330535 0.7603292 0.4470578
PLOD2 0.48197972 1.6192769 0.6432138 0.7493305 0.4536581
SGCD 0.68391051 1.9816117 0.6680381 1.0237597 0.3059488
THBS2 0.24390893 1.2762281 0.2933293 0.8315192 0.4056804
