# Supplementary material for: Five EMT‐related genes signature predicts overall survival and immune environment in microsatellite instability‐high gastric cancer
Source: Cancer Med. 2022 Jul 4;12(2):2075–88. doi: 10.1002/cam4.4975 (PMC9883573; doi:10.1002/cam4.4975)
Supplement: Supplementary file 7 — Table S3 [file CAM4-12-2075-s001.xlsx]

## Sheet: Sheet1
Patient	Sex	Age	Diagnosis	Tumor_Size	Years_of_Surgery	OS.time(days)	Overall Survive (0=Survive;1=Dead)	Years_of_Completion	CEA	MLH1	MSH2	KI67	MSH6	PMS2	Risk Group
P1	female	70	Gastric Adenocarcinoma	8.3*4.2*2.3	2019-04-18	805	0	2021-07-01		－		80	+	-	LOW
P2	male	62	Gastric Adenocarcinoma	3.5*3*1	2019-05-20	773	0	2021-07-01	+	－	+	80		-	LOW
P3	male	67	Gastric Cancer	8.5*7.5*2	2017-09-29	1371	0	2021-07-01		－	+	80			LOW
P4	male	67	Gastric Cancer	3.5*3*1.3	2016-05-30	1858	0	2021-07-01		－	+	80			LOW
P5	female	62	Gastric Adenocarcinoma	3*2.2*0.8	2018-03-30	1189	0	2021-07-01	+	－	+	80			LOW
P6	female	71	Gastric Adenocarcinoma	7*6*2	2018-08-10	1056	0	2021-07-01		－	+	50	+	-	LOW
P7	female	74	Gastric Adenocarcinoma	2*1.5*0.4	2018-01-25	1253	0	2021-07-01		－	+	70			LOW
P8	female	83	Gastric Adenocarcinoma	10*8*2.5	2018-12-17	927	0	2021-07-01		－	+	80	+	-	LOW
P9	male	79	Gastric Adenocarcinoma	8*5.3*1.3	2016-08-02	1794	0	2021-07-01		－	+	60			LOW
P10	female	49	Gastric Cancer	8*8*1.5	2016-06-14	1296	1	2021-07-01		－	+	90			LOW
P11	female	44	Gastric Cancer	2*1.5*1	2016-09-02	1763	0	2021-07-01		－	－	80			LOW
P12	female	54	Gastric Cancer	6*7*4	2016-09-02	1707	1	2021-07-01		－	+	70			LOW
P13	male	72	Gastric Adenocarcinoma	11*8.5*1.1	2016-09-01	1764	0	2021-07-01		－	+	70			LOW
P14	male	44	Gastric Cancer; Colorectal cancer	5*4*2	2017-08-16	1415	0	2021-07-01	+	－	+	80	+	-	LOW
P15	male	75	Gastric Cancer		2016-12-15	1659	0	2021-07-01	+	－	+	80			LOW
P16	male	73	Gastric Adenocarcinoma	5.7*4.8*1.5	2018-05-14	1144	0	2021-07-01		－	－	70			high
P17	male	77	Gastric Adenocarcinoma	4.6*2.7*2.3	2019-04-16	807	0	2021-07-01	+	－	+	55	+	-	high
P18	female	75	Gastric Cancer	8*7.5*2.3	2018-08-09	1057	1	2021-07-01		－	+	70	+	-	high
P19	female	59	Gastric Adenocarcinoma	1*0.5	2016-12-15	1081	1	2021-07-01		－	+	90			high
P20	male	61	Gastric Cancer	6.8*6.5*3.2	2018-04-13	1175	0	2021-07-01	+	－	+	65			high
P21	male	69	Gastric Cancer		2016-10-25	1710	0	2021-07-01	+	－	－	90			high
P22	female	53	Gastric Cancer	1.2*1	2016-11-07	1697	0	2021-07-01		－	+	95			high
P23	male	65	Gastric Cancer; Postoperative Colon Cancer	5.5*5*1.8	2016-11-01	638	1	2021-07-01		－	+	90		－	high
P24	male	72	Gastric Adenocarcinoma		2016-10-19	378	1	2021-07-01		－	+	95			high
P25	male	77	Gastric Adenocarcinoma	7*4.5*1.3	2019-02-11	871	0	2021-07-01	+	－	+	35		-	high
P26	female	52	Gastric Adenocarcinoma	8.5*6.5*1	2018-07-23	1074	0	2021-07-01		－	+	70	+	-	high
P27	female	75	Gastric Adenocarcinoma	9*4.5*3	2019-06-28	734	0	2021-07-01	+	－	+	60	+	+/-	high
P28	male	75	Gastric Cancer	4.5*1.8*0.9	2015-12-23	314	1	2021-07-01		－	+	60			high
P29	male	52	Gastric Adenocarcinoma	3.8*3*0.6	2016-06-01	1856	0	2021-07-01		－	+	60			high
P30	male	49	Gastric Adenocarcinoma	4*4*1.3	2016-06-13	1449	1	2021-07-01		－	+	60			high
